# Supplementary material for: The Functional Characterization of GCaMP3.0 Variants Specifically Targeted to Subcellular Domains
Source: Int J Mol Sci. 2022 Jun 13;23(12):6593. doi: 10.3390/ijms23126593 (PMC9223625; doi:10.3390/ijms23126593)
Supplement: Supplementary file 1 [file ijms-23-06593-s001.zip]

Archive with 1 entries (1 files):
- ijms-1742187-supplementary.pdf
